# Supplementary material for: The FAM53C/DYRK1A axis regulates the G1/S transition of the cell cycle
Source: eLife. 2026 Apr 30;14:RP109708. doi: 10.7554/eLife.109708 (PMC13132546; doi:10.7554/eLife.109708)
Supplement: Figure 1—source data 2. [file elife-109708-fig1-data2.zip]

Archive with 5 entries (4 files):
- Figure 1 - Source data 2/
- Figure 1 - Source data 2/Xerox Scan_05082024153659 with marks.pdf
- __MACOSX/Figure 1 - Source data 2/._Xerox Scan_05082024153659 with marks.pdf
- Figure 1 - Source data 2/Xerox Scan_05282024131028 with marks.pdf
- __MACOSX/Figure 1 - Source data 2/._Xerox Scan_05282024131028 with marks.pdf
