# Supplementary material for: The FAM53C/DYRK1A axis regulates the G1/S transition of the cell cycle
Source: eLife. 2026 Apr 30;14:RP109708. doi: 10.7554/eLife.109708 (PMC13132546; doi:10.7554/eLife.109708)
Supplement: Figure 3—source data 2. [file elife-109708-fig3-data2.zip]

Archive with 3 entries (2 files):
- Figure 3 - source data 2/
- Figure 3 - source data 2/Kinase Assay CCND1 with marks.png
- __MACOSX/Figure 3 - source data 2/._Kinase Assay CCND1 with marks.png
