# Supplementary material for: The FAM53C/DYRK1A axis regulates the G1/S transition of the cell cycle
Source: eLife. 2026 Apr 30;14:RP109708. doi: 10.7554/eLife.109708 (PMC13132546; doi:10.7554/eLife.109708)
Supplement: Figure 5—source data 1. [file elife-109708-fig5-data1.zip]

Archive with 6 entries (5 files):
- Figure 5 - source data 1/
- __MACOSX/._Figure 5 - source data 1
- Figure 5 - source data 1/.DS_Store
- __MACOSX/Figure 5 - source data 1/._.DS_Store
- Figure 5 - source data 1/Figure5E raw blots without labeling.pdf
- __MACOSX/Figure 5 - source data 1/._Figure5E raw blots without labeling.pdf
