# Supplementary material for: The FAM53C/DYRK1A axis regulates the G1/S transition of the cell cycle
Source: eLife. 2026 Apr 30;14:RP109708. doi: 10.7554/eLife.109708 (PMC13132546; doi:10.7554/eLife.109708)
Supplement: Figure 5—source data 2. [file elife-109708-fig5-data2.zip]

Archive with 4 entries (3 files):
- Figure 5 - source data 2/
- __MACOSX/._Figure 5 - source data 2
- Figure 5 - source data 2/Figure5E raw blots with marks.pdf
- __MACOSX/Figure 5 - source data 2/._Figure5E raw blots with marks.pdf
